# Supplementary material for: The Dynamics and Neural Correlates of Audio-Visual Integration Capacity as Determined by Temporal Unpredictability, Proactive Interference, and SOA
Source: PLoS One. 2016 Dec 15;11(12):e0168304. doi: 10.1371/journal.pone.0168304 (PMC5158043; doi:10.1371/journal.pone.0168304)
Supplement: S1 File — (XLSX) [file pone.0168304.s001.xlsx]

## Sheet: Sheet1
EXPERIMENT 1
	RAW DATA									BEST FIT
	200				700					200						700
	1	2	3	4	1	2	3	4		1	2	3	4	K	SS	1	2	3	4	K	SS
	0.861111	0.666667	0.611111	0.527778	0.972222	0.805556	0.722222	0.5		0.8431	0.6716	0.6144	0.5858	0.6862	0.0037	1	0.7678	0.6785	0.6339	1.0711	0.022
	0.805556	0.527778	0.583333	0.583333	0.944444	0.833333	0.833333	0.777778		0.7586	0.6293	0.5862	0.5646	0.5171	0.0129	1	0.9098	0.7732	0.7049	1.6392	0.0179
	0.666667	0.444444	0.527778	0.416667	0.583333	0.527778	0.527778	0.75		0.5895	0.5447	0.5298	0.5224	0.1789	0.0272	0.6189	0.5593	0.5396	0.5297	0.2374	0.0509
	0.75	0.694444	0.611111	0.583333	0.694444	0.666667	0.638889	0.5		0.7845	0.6423	0.5948	0.5711	0.5691	0.0043	0.7276	0.6138	0.5759	0.5569	0.4553	0.0111
	0.888889	0.638889	0.583333	0.666667	0.972222	0.805556	0.666667	0.611111		0.8707	0.6854	0.6236	0.5927	0.7415	0.0096	1	0.7787	0.6858	0.6394	1.1149	0.0027
	0.888889	0.805556	0.638889	0.666667	0.944444	0.861111	0.694444	0.611111		0.9423	0.7212	0.6474	0.6106	0.8846	0.0132	1	0.8224	0.7149	0.6612	1.2895	0.0075
	0.666667	0.472222	0.5	0.555556	0.805556	0.916667	0.611111	0.722222		0.6171	0.5586	0.539	0.5293	0.2342	0.0121	1	1	0.6778	0.6333	1.0667	0.0571
	0.888889	0.75	0.527778	0.5	1	0.75	0.944444	0.611111		0.8675	0.6838	0.6225	0.5919	0.735	0.0223	1	0.8552	0.7368	0.6776	1.4207	0.0586
	0.75	0.527778	0.638889	0.555556	0.916667	0.722222	0.611111	0.583333		0.7277	0.6138	0.5759	0.5569	0.4553	0.0119	0.9114	0.7057	0.6371	0.6028	0.8228	0.0014
	0.611111	0.444444	0.638889	0.527778	0.944444	0.722222	0.722222	0.583333		0.5959	0.548	0.532	0.524	0.1918	0.0224	0.9569	0.7284	0.6523	0.6142	0.9137	0.006
	0.75	0.75	0.694444	0.638889	0.972222	0.916667	0.944444	0.666667		0.8333	0.6667	0.6111	0.5833	0.6666	0.0239	1	1	0.8644	0.7733	2.1866	0.0255
	0.694444	0.5	0.5	0.5	0.777778	0.694444	0.666667	0.638889		0.6366	0.5683	0.5455	0.5341	0.2731	0.0112	0.8268	0.6634	0.6089	0.5817	0.6537	0.001
	0.666667	0.75	0.388889	0.583333	0.694444	0.611111	0.638889	0.5		0.6935	0.5968	0.5646	0.5484	0.387	0.0563	0.7081	0.604	0.5694	0.552	0.4162	0.0078
	0.722222	0.694444	0.5	0.583333	0.916667	0.694444	0.5	0.666667		0.739	0.6195	0.5797	0.5598	0.478	0.0128	0.8903	0.6951	0.6301	0.5976	0.7805	0.0224
	0.833333	0.638889	0.666667	0.555556	0.944444	0.75	0.527778	0.638889		0.8317	0.6659	0.6106	0.5829	0.6634	0.0046	0.9309	0.7154	0.6436	0.6077	0.8617	0.0158
	0.916667	0.694444	0.611111	0.611111	1	0.944444	0.694444	0.583333		0.9065	0.7033	0.6355	0.6016	0.813	0.0009	1	1	0.6644	0.6233	0.9864	0.0056
	0.805556	0.583333	0.555556	0.583333	0.916667	0.805556	0.611111	0.5		0.7716	0.6358	0.5905	0.5679	0.5431	0.0054	0.9261	0.713	0.642	0.6065	0.8521	0.0209
	0.722222	0.611111	0.583333	0.694444	0.833333	0.75	0.472222	0.555556		0.7487	0.6244	0.5829	0.5622	0.4975	0.0184	0.8252	0.6626	0.6084	0.5813	0.6504	0.0269
MEAN	0.771605	0.621914	0.575617	0.574074	0.87963	0.765432	0.66821	0.611111	MEAN	0.764322	0.632189	0.588111	0.566083	0.528633	0.0151722	0.906789	0.766367	0.661283	0.620961	0.967717	0.0200611
ST DEV	0.0931357	0.11399	0.0749034	0.0680414	0.121268	0.108725	0.133888	0.084684	ST DEV	0.106828	0.0534298	0.035611	0.0267048	0.213681	0.0127608	0.119012	0.138276	0.0774377	0.0580841	0.464681	0.018352
EXPERIMENT 2
	RAW DATA									BEST FIT
	200				700					200						700
	1	2	3	4	1	2	3	4		1	2	3	4	K	SS	1	2	3	4	K	SS
	0.944444	0.722222	0.527778	0.444444	0.944444	0.888889	0.861111	0.722222		1	0.6257	0.5838	0.5628	0.5027	0.0296	1	0.9372	0.7914	0.7186	1.7486	0.0103
	0.722222	0.638889	0.666667	0.472222	0.972222	0.861111	0.75	0.583333		0.739	0.6195	0.5797	0.5598	0.478	0.0159	1	0.836	0.724	0.668	1.3442	0.0093
	0.833333	0.583333	0.583333	0.638889	0.944444	0.805556	0.777778	0.666667		0.8073	0.6536	0.6024	0.5768	0.6146	0.0098	1	0.8388	0.7259	0.6694	1.3554	0.0069
	1	0.722222	0.777778	0.75	1	0.944444	0.916667	0.833333		1	0.8142	0.7095	0.6571	1.2568	0.0218	1	1	0.92678	0.82	2.56	0.0034
	0.972222	0.833333	0.722222	0.583333	0.944444	0.916667	0.833333	0.694444		1	0.8087	0.7058	0.6544	1.2348	0.0067	1	0.9344	0.7896	0.7172	1.7377	0.0058
	0.638889	0.638889	0.527778	0.472222	0.777778	0.611111	0.555556	0.472222		0.648	0.574	0.5493	0.537	0.296	0.009	0.7423	0.6211	0.5808	0.5606	0.4846	0.0098
	0.972222	0.777778	0.75	0.527778	1	0.861111	0.888889	0.666667		1	0.7705	0.6803	0.6353	1.082	0.0172	1	0.9153	0.7769	0.7077	1.6612	0.0172
	0.805556	0.777778	0.666667	0.611111	0.916667	0.888889	0.861111	0.75		0.8708	0.6854	0.6236	0.5927	0.7416	0.015	1	0.9454	0.7969	0.7227	1.7814	0.015
	0.805556	0.611111	0.583333	0.527778	0.888889	0.611111	0.555556	0.666667		0.7781	0.639	0.5927	0.5695	0.5561	0.0034	0.8545	0.6772	0.6182	0.5886	0.709	0.0156
	0.944444	0.805556	0.666667	0.527778	0.972222	0.888889	0.638889	0.666667		0.9634	0.7317	0.6545	0.6159	0.9268	0.0137	1	0.8334	0.7222	0.6667	1.3334	0.0108
	0.861111	0.611111	0.666667	0.555556	1	0.944444	0.805556	0.666667		0.8415	0.6707	0.6138	0.5854	0.6829	0.0076	1	0.9317	0.7878	0.7158	1.7268	0.0029
	0.666667	0.638889	0.555556	0.583333	0.888889	0.722222	0.527778	0.5		0.6935	0.5968	0.5645	0.5484	0.3871	0.0038	0.8577	0.6789	0.6192	0.5894	0.7155	0.0192
	0.666667	0.638889	0.5	0.638889	0.861111	0.777778	0.611111	0.777778		0.6903	0.5951	0.5634	0.5476	0.3805	0.0148	0.926	0.713	0.642	0.6065	0.852	0.0387
	0.833333	0.583333	0.472222	0.527778	0.861111	0.777778	0.638889	0.722222		0.7618	0.6309	0.5873	0.5654	0.5235	0.022	0.9228	0.7114	0.6409	0.6057	0.8455	0.0218
	0.916667	0.666667	0.666667	0.694444	0.944444	0.833333	0.888889	0.722222		0.9244	0.7122	0.6415	0.6061	0.8489	0.0106	1	0.9153	0.7769	0.7076	1.6611	0.0226
	0.666667	0.611111	0.555556	0.444444	0.861111	0.777778	0.666667	0.555556		0.6594	0.5797	0.5531	0.5398	0.3187	0.0102	0.9	0.7	0.6333	0.6	0.8	0.0107
	0.972222	0.861111	0.555556	0.611111	0.972222	0.861111	0.833333	0.805556		1	1	0.5889	0.5667	0.5335	0.0231	1	0.9344	0.7896	0.7172	1.7377	0.0159
	0.916667	0.777778	0.611111	0.638889	0.916667	0.944444	0.888889	0.722222		0.9407	0.7203	0.6469	0.6102	0.8814	0.006	1	1	0.8556	0.7667	2.1333	0.0131
	0.611111	0.555556	0.611111	0.527778	0.666667	0.583333	0.555556	0.5		0.6285	0.5642	0.5428	0.5321	0.2569	0.0051	0.6594	0.5797	0.5531	0.5398	0.3187	0.0017
MEAN	0.828947	0.687135	0.614035	0.567251	0.912281	0.815789	0.739766	0.668129	MEAN	0.8393	0.6838	0.609674	0.582263	0.658042	0.0129105	0.940142	0.826484	0.723741	0.6678	1.34243	0.0131947
ST DEV	0.131032	0.0938992	0.0853133	0.0834956	0.0834686	0.113859	0.137403	0.103303	ST DEV	0.137585	0.108159	0.0511823	0.0383951	0.307053	0.00732779	0.0992182	0.134643	0.100089	0.0750597	0.600422	0.00868232
EXPERIMENT 3
	RAW DATA									BEST FIT
	200				700					200						700
	1	2	3	4	1	2	3	4		1	2	3	4	K	SS	1	2	3	4	K	SS
	0.833333	0.583333	0.583333	0.555556	0.75	0.833333	0.638889	0.555556		0.7926	0.6463	0.5975	0.5732	0.5853	0.0061	0.835	0.6675	0.6117	0.5837	0.67	0.0362
	0.638889	0.638889	0.527778	0.666667	0.888889	0.722222	0.583333	0.694444		0.6821	0.5911	0.5607	0.5455	0.3643	0.0199	0.9049	0.7024	0.635	0.6012	0.8097	0.012
	0.916667	0.75	0.638889	0.722222	0.972222	0.972222	0.694444	0.75		0.9521	0.726	0.6507	0.613	0.9041	0.0139	1	1	0.7444	0.6833	1.4665	0.0085
	0.805556	0.75	0.638889	0.5	1	0.916667	0.638889	0.611111		0.835	0.6675	0.6117	0.5837	0.67	0.0154	1	1	0.6422	0.6067	0.8533	0.007
	0.861111	0.611111	0.527778	0.583333	1	0.833333	0.666667	0.722222		0.8138	0.6569	0.6046	0.5785	0.6276	0.0103	1	0.8279	0.7186	0.664	1.3114	0.0061
	0.694444	0.583333	0.611111	0.527778	0.833333	0.694444	0.472222	0.555556		0.6967	0.5984	0.5656	0.5492	0.3934	0.0028	0.8057	0.6528	0.6019	0.5764	0.6113	0.0197
	0.611111	0.75	0.527778	0.444444	0.75	0.611111	0.416667	0.666667		0.6626	0.5813	0.5542	0.5406	0.3252	0.0411	0.7244	0.6122	0.5748	0.5561	0.4488	0.0379
	0.805556	0.666667	0.638889	0.527778	0.944444	0.694444	0.583333	0.555556		0.8106	0.6553	0.6035	0.5777	0.6212	0.0039	1	0.6639	0.6093	0.582	0.6556	0.0054
	0.861111	0.527778	0.416667	0.5	0.888889	0.777778	0.694444	0.638889		0.7439	0.622	0.5813	0.561	0.4878	0.0534	0.9407	0.7203	0.6469	0.6102	0.8813	0.0091
	0.694444	0.722222	0.472222	0.527778	0.722222	0.583333	0.583333	0.305556		0.713	0.6065	0.571	0.5532	0.4259	0.0241	0.6707	0.5854	0.5569	0.5427	0.3414	0.0596
	0.972222	0.75	0.777778	0.527778	1	0.944444	0.833333	0.638889		1	0.765	0.6767	0.6326	1.0602	0.0222	1	0.9344	0.7896	0.7172	1.7376	0.0081
	0.638889	0.583333	0.611111	0.472222	0.805556	0.583333	0.666667	0.472222		0.648	0.574	0.5493	0.537	0.2959	0.0082	0.7781	0.639	0.5927	0.5695	0.5561	0.0188
	0.694444	0.722222	0.527778	0.527778	0.805556	0.694444	0.583333	0.5		0.726	0.613	0.5753	0.5565	0.452	0.016	0.8024	0.6512	0.6008	0.5756	0.6049	0.0079
	0.972222	0.666667	0.583333	0.527778	0.972222	0.944444	0.777778	0.722222		1	0.6394	0.5929	0.5697	0.5574	0.0034	1	0.9371	0.7914	0.7185	1.7484	0.001
	0.777778	0.75	0.638889	0.694444	0.944444	0.638889	0.805556	0.611111		0.8496	0.6748	0.6165	0.5874	0.6992	0.0228	0.952	0.726	0.6507	0.613	0.904	0.0317
	0.777778	0.583333	0.555556	0.611111	0.916667	0.777778	0.722222	0.611111		0.7569	0.6285	0.5856	0.5642	0.5138	0.0056	0.9618	0.7309	0.6539	0.6155	0.9236	0.0089
	0.944444	0.805556	0.472222	0.666667	1	0.888889	0.75	0.638889		0.9423	0.7211	0.6474	0.6106	0.8845	0.041	1	0.8689	0.7459	0.6844	1.4754	0.0025
	0.638889	0.666667	0.583333	0.5	0.888889	0.833333	0.722222	0.611111		0.6756	0.5878	0.5585	0.5439	0.3512	0.0101	1	0.8169	0.7113	0.6585	1.2676	0.015
	0.805556	0.722222	0.583333	0.472222	0.944444	0.777778	0.722222	0.694444		0.8089	0.6544	0.603	0.5772	0.6177	0.0158	1	0.8087	0.7058	0.6544	1.2349	0.0059
	1	0.722222	0.777778	0.611111	1	0.944444	0.861111	0.722222		1	0.7732	0.6821	0.6366	1.0929	0.0124	1	0.9499	0.8133	0.735	1.8796	0.0031
	0.777778	0.583333	0.555556	0.583333	0.972222	0.833333	0.722222	0.75		0.752	0.626	0.584	0.563	0.5041	0.0037	1	0.8579	0.7386	0.6789	1.4316	0.0067
	0.805556	0.722222	0.527778	0.583333	0.972222	0.722222	0.583333	0.611111		0.8138	0.6569	0.6046	0.5785	0.6277	0.0103	1	0.6967	0.6311	0.5983	0.7868	0.0039
	0.805556	0.5	0.638889	0.555556	0.972222	0.861111	0.694444	0.666667		0.757	0.6285	0.5857	0.5643	0.5139	0.0218	1	0.8388	0.7259	0.6694	1.3551	0.0023
MEAN	0.797101	0.667874	0.583333	0.560386	0.910628	0.786232	0.67029	0.621981	MEAN	0.801413	0.647561	0.598365	0.573787	0.59023	0.0167043	0.929378	0.777774	0.673596	0.630196	1.04152	0.0137957
ST DEV	0.114969	0.0839532	0.0858214	0.0738037	0.090188	0.120626	0.107682	0.102144	ST DEV	0.111168	0.0549089	0.0366155	0.0274742	0.21971	0.0132404	0.104288	0.128389	0.074703	0.0560271	0.44821	0.0145099
EXPERIMENT 4
	RAW DATA									BEST FIT													AVERAGE N1 AMPLITUDE									AVERAGE N2/P3b AMPLITUDE									Sustained Negativity Amplitude
	200				700					200						700							200				700					200				700					200				700
	1	2	3	4	1	2	3	4		1	2	3	4	K	SS	1	2	3	4	K	SS		1	2	3	4	1	2	3	4		1	2	3	4	1	2	3	4		1	2	3	4	1	2	3	4
	0.75	0.708333	0.5625	0.583333	0.8125	0.729167	0.458333	0.604167		0.778	0.639	0.593	0.57	0.556	0.007	0.809	0.654	0.603	0.577	0.617	0.027		1.61093	-0.0402417	-0.858942	-0.344142	-0.565292	-2.72216	-3.83523	-4.69502		2.76407	3.3871	2.44135	4.8046	9.22915	5.79813	7.01533	0.696367		9.6002	9.25375	5.14733	6.7526	0.110517	1.74442	2.93633	0.5286
	0.895833	0.9375	0.625	0.625	1	0.958333	0.8125	0.8125		1	1	0.64	0.605	0.84	0.01539	1	1	0.85	0.7625	2.1	0.0056		0.4625	0.702625	-0.275217	-1.3474	-0.980142	-1.7503	-2.14404	-2.24822		5.31885	3.7308	6.85322	5.06712	5.92822	6.04245	7.78072	5.9616		-2.05263	-0.8408	0.6186	-0.118217	0.6991	0.82345	-1.32953	-1.03558
	0.895833	0.770833	0.8125	0.729167	0.958333	0.9375	0.875	0.895833		1	0.8504	0.7336	0.6752	1.402	0.0263	1	1	0.93	0.8225	2.58	0.014		-0.62215	0.191017	-0.101608	-0.920442	0.982942	0.999258	0.140633	1.05761		8.18952	9.36595	9.01802	4.72748	13.6606	12.41	11.5585	10.2327		-10.7066	-6.00128	-5.1521	-7.2164	-4.84405	-1.08483	-0.226817	0.268933
	0.666667	0.625	0.625	0.416667	0.854167	0.8125	0.854167	0.666667		0.676	0.588	0.559	0.544	0.351	0.022	1	0.873	0.7486	0.6865	1.4919	0.0364		0.214958	0.20065	-0.884233	0.124467	-0.7937	-0.900575	-1.7623	-1.25821		9.3885	7.00562	5.63495	7.26017	13.2558	11.9404	13.0385	10.9676		-10.7628	-5.90792	-3.94865	-2.9994	-5.36958	-3.80962	-3.41115	-2.78653
	0.583333	0.583333	0.520833	0.604167	0.854167	0.6875	0.520833	0.604167		0.611	0.556	0.537	0.528	0.221	0.008	0.838	0.669	0.613	0.584	0.676	0.009		0.304925	-0.281533	0.00399167	-0.336275	-1.88225	-3.47792	-2.95741	-3.27311		11.1643	11.9985	9.6283	9.56577	8.44408	9.05768	14.2822	9.73718		-15.0102	-10.4727	-5.70275	-3.33938	-0.77015	-1.75758	-2.52792	-0.88365
	0.583333	0.541667	0.541667	0.541667	0.6875	0.583333	0.583333	0.625		0.59	0.545	0.53	0.522	0.181	0.001	0.702	0.601	0.568	0.551	0.405	0.006		0.30565	0.324517	0.731433	-0.0718333	-0.0528417	-0.659133	-0.655675	0.1472		4.20317	3.75818	3.46055	1.23408	9.26278	6.0441	8.35555	2.52962		-1.89305	-1.05683	-4.10433	-1.99848	-9.49188	-7.11845	-10.6899	-3.06403
	0.833333	0.770833	0.645833	0.5625	0.9375	0.958333	1	0.875		0.874	0.689	0.625	0.594	0.749	0.01	1	1	1	0.875	3	0.0056		-1.09258	-0.982358	-0.702275	-1.42079	-1.44876	-2.0269	-1.77392	-2.62709		17.8713	14.0918	16.3065	6.70875	14.2062	15.6457	6.28173	11.1912		-12.3955	-3.4139	-5.32732	-1.14135	-3.08578	-5.17647	-0.103033	-3.98007
	0.666667	0.541667	0.541667	0.583333	0.604167	0.520833	0.5625	0.541667		0.656	0.578	0.552	0.539	0.313	0.003	0.603	0.551	0.534	0.526	0.205	0.002		0.0117167	-0.4794	-0.337617	-0.12135	0.403342	-0.414517	-0.417617	-0.607192		8.15562	6.74982	6.76673	6.1583	10.0631	6.85297	7.85132	6.94928		-2.38313	-1.0864	-0.33935	1.65323	-3.82175	-3.16333	-2.2272	-0.686067
	0.958333	0.770833	0.6875	0.75	1	1	0.979167	0.958333		1	0.8074	0.7049	0.6537	1.2294	0.0127	1	1	1.03	0.895	3.16	0.0063		-0.724883	-0.322992	-1.30905	-0.310058	0.143208	-0.887158	-3.16317	-2.19137		4.89327	4.65615	3.07445	3.25998	8.8441	5.58065	5.79808	-1.32805		-1.40325	1.61597	0.58015	-1.1144	-4.60112	-3.979	-6.2959	-3.73882
	0.916667	0.625	0.645833	0.458333	1	0.979167	0.854167	0.854167		1	0.6188	0.5792	0.8894	0.4753	0.0216	1	1	0.8967	0.7975	2.38	0.0055		1.27074	0.320933	0.10025	0.0658083	-0.793033	-0.8069	-0.156075	-0.81505		1.80607	0.391817	0.385733	1.33113	6.2052	8.00148	8.506	7.00153		-0.90485	-0.62825	-3.69378	1.81738	-4.71343	-4.31973	-2.47298	-6.7735
	0.791667	0.6875	0.708333	0.5625	0.958333	0.958333	0.895833	0.895833		0.831	0.665	0.61	0.583	0.662	0.012	1	1	0.9433	0.8325	2.6598	0.0097		-1.01963	1.02208	-1.84894	-0.104792	1.90698	-2.585	-0.941483	-0.180742		3.16595	3.16842	1.98532	5.29013	9.07322	8.65002	2.89172	0.827667		-13.7531	-11.4742	-12.8363	-11.7993	-0.492517	-3.03368	-3.67413	-11.5073
	0.6875	0.541667	0.5	0.5	0.8125	0.8125	0.645833	0.625		0.647	0.573	0.549	0.537	0.294	0.006	0.886	0.693	0.629	0.596	0.772	0.021		0.0544417	0.1018	0.214483	0.1184	0.3743	-0.04665	-0.428742	0.297575		11.5665	11.5869	8.14037	9.92882	10.0754	9.93133	10.3687	10.6665		-6.92563	-6.24735	-7.27458	-8.493	-5.66022	-3.24215	-7.59512	-7.68503
	0.770833	0.520833	0.5625	0.5	0.854167	0.75	0.75	0.6875		0.712	0.606	0.571	0.553	0.425	0.014	0.928	0.714	0.643	0.607	0.856	0.025		-0.210642	-0.446267	0.073225	0.002125	-0.793717	-3.10704	-3.51214	-3.85825		11.9824	11.0983	10.4688	10.3962	10.7626	10.4062	11.6015	9.2974		-9.44268	0.8799	-0.2752	-0.35105	0.5559	-0.09995	-2.80398	-2.53392
	0.895833	0.8125	0.8125	0.75	1	0.979167	0.958333	0.958333		1	0.8811	0.7541	0.6906	1.5246	0.0225	1	1	1	0.885	3.08	0.0088
	0.854167	0.75	0.729167	0.479167	1	0.895833	0.875	0.854167		0.886	0.693	0.629	0.597	0.773	0.028	1	1	0.91	0.8075	2.4601	0.0143
MEAN	0.783333	0.679167	0.634722	0.576389	0.888889	0.8375	0.775	0.763889	MEAN	0.8174	0.68598	0.61112	0.605393	0.66642	0.013966	0.917733	0.850333	0.79324	0.720333	1.76285	0.01308	MEAN	0.0435365	0.0239096	-0.399577	-0.358945	-0.269151	-1.41423	-1.66209	-1.55784	MEAN	7.72842	6.99917	6.47417	5.82558	9.92388	8.95085	8.87153	6.51775	MEAN	-6.00256	-2.72154	-3.25448	-2.1806	-3.19115	-2.63207	-3.10934	-3.37515
ST DEV	0.122949	0.123201	0.0998718	0.10317	0.122663	0.153941	0.176987	0.145336	ST DEV	0.159656	0.137026	0.0710576	0.0947271	0.426527	0.00846803	0.126999	0.178536	0.178983	0.134938	1.07945	0.00992595	ST DEV	0.223967	0.147751	0.193912	0.147604	0.286423	0.365757	0.379364	0.485225	ST DEV	1.28469	1.17905	1.20598	0.822904	0.711361	0.84888	0.88267	1.22789	ST DEV	1.92109	1.51714	1.24275	1.3399	0.844312	0.689346	0.970167	0.965216
EXPERIMENT 5
	RAW DATA									BEST FIT
	200				700					200						700
	1	2	3	4	1	2	3	4		1	2	3	4	K	SS	1	2	3	4	K	SS
	0.479167	0.645833	0.666667	0.5625	0.5625	0.520833	0.395833	0.541667		0.5866	0.5433	0.5289	0.5217	0.1732	0.0427	0.5341	0.5171	0.5114	0.5085	0.0683	0.0153
	0.520833	0.4375	0.583333	0.541667	0.520833	0.458333	0.5625	0.479167		0.5195	0.5097	0.5065	0.5049	0.039	0.0125	0.5109	0.5055	0.5036	0.5027	0.0219	0.0063
	0.479167	0.625	0.458333	0.541667	0.479167	0.416667	0.541667	0.458333		0.5269	0.5134	0.5089	0.5067	0.0537	0.0185	0.4896	0.4862	0.4793	0.4586	0.0829	0.0084
	0.520833	0.625	0.479167	0.520833	0.520833	0.520833	0.458333	0.458333		0.5573	0.5286	0.5191	0.5143	0.1146	0.0122	0.5048	0.5024	0.5016	0.5012	0.0097	0.004
	0.541667	0.666667	0.520833	0.583333	0.541667	0.458333	0.604167	0.541667		0.6073	0.5537	0.5358	0.5268	0.2147	0.0205	0.5464	0.5232	0.5155	0.5116	0.0927	0.013
	0.520833	0.458333	0.416667	0.5	0.75	0.645833	0.666667	0.5625		0.4951	0.4935	0.4902	0.4805	0.0391	0.0086	0.7768	0.6384	0.5923	0.5692	0.5537	0.0064
	0.666667	0.5	0.479167	0.541667	0.6875	0.8125	0.604167	0.5		0.6195	0.5598	0.5399	0.5299	0.2391	0.0096	0.7659	0.6329	0.5886	0.5665	0.5317	0.043
	0.479167	0.5	0.5625	0.520833	0.5	0.645833	0.604167	0.5		0.5037	0.5018	0.5012	0.5009	0.0074	0.0048	0.5756	0.5378	0.5252	0.5189	0.1512	0.0239
	0.458333	0.604167	0.5625	0.5625	0.5625	0.458333	0.520833	0.5		0.5329	0.5165	0.5109	0.5082	0.0658	0.0189	0.5341	0.517	0.5114	0.5085	0.0683	0.0044
	0.583333	0.604167	0.5	0.458333	0.645833	0.583333	0.645833	0.5625		0.5878	0.5439	0.5293	0.5219	0.1756	0.0086	0.6768	0.5884	0.5589	0.5442	0.3536	0.0089
	0.541667	0.520833	0.5	0.520833	0.75	0.645833	0.645833	0.666667		0.5403	0.5201	0.5134	0.5101	0.0805	0.0003	0.7902	0.6451	0.5967	0.5726	0.5805	0.0129
	0.541667	0.645833	0.458333	0.645833	0.583333	0.645833	0.541667	0.541667		0.5963	0.5482	0.5321	0.5241	0.1927	0.0328	0.6268	0.5634	0.5423	0.5317	0.2536	0.0088
MEAN	0.527778	0.569444	0.515625	0.541667	0.592014	0.567708	0.565972	0.526042	MEAN	0.5561	0.527708	0.518017	0.5125	0.116283	0.0158333	0.611	0.554783	0.535567	0.524517	0.230675	0.0129417
ST DEV	0.0564169	0.0806056	0.0683067	0.0461593	0.0942048	0.115867	0.0803605	0.0576564	ST DEV	0.0105638	0.00542794	0.00383219	0.00344787	0.019786	0.00299508	0.028351	0.0143941	0.00993673	0.00845655	0.0546328	0.00274182
