# Supplementary material for: The Dynamics and Neural Correlates of Audio-Visual Integration Capacity as Determined by Temporal Unpredictability, Proactive Interference, and SOA
Source: PLoS One. 2016 Dec 15;11(12):e0168304. doi: 10.1371/journal.pone.0168304 (PMC5158043; doi:10.1371/journal.pone.0168304)
Supplement: S2 File — (XLSX) [file pone.0168304.s002.xlsx]

## Sheet: Sheet1
	1		2		3		4				1		2		3		4				200				700									200				700							200				700
200ms	1st	2nd	1st	2nd	1st	2nd	1st	2nd		700 ms	1st	2nd	1st	2nd	1st	2nd	1st	2nd			1	2	3	4	1	2	3	4					RETAIN	1	2	3	4	1	2	3	4			RECALL	1	2	3	4	1
25	176	173	176	182	168	173	178	181		25	147	155	153	154	154	153	148	147			349	358	341	359	302	307	307	295					25	32	35	39	35	34	37	31	39			25	29	25	26	15	32
24	192	192	190	190	191	192	191	191		24	188	192	187	192	191	191	190	192			384	380	383	382	380	379	382	382					24	48	48	47	47	48	44	47	48			24	39	35	39	34	40
23	149	150	142	140	145	148	137	140		23	144	145	138	143	148	146	154	158			299	282	293	277	289	281	294	312					23	36	31	36	33	34	36	35	40			23	28	17	21	18	29
21	172	186	165	188	172	186	169	190		21	149	166	140	159	146	150	143	166			358	353	358	359	315	299	296	309					21	29	32	34	33	29	37	30	31			21	22	11	17	15	26
20	185	187	173	173	182	185	169	183		20	150	157	142	157	157	167	148	158			372	346	367	352	307	299	324	306					20	29	30	27	22	29	31	29	25			20	26	19	21	22	21
19	183	192	189	192	179	192	188	192		19	181	191	180	187	179	188	187	189			375	381	371	380	372	367	367	376					19	48	48	46	47	46	46	47	46			19	39	27	29	18	38
15	180	180	192	191	188	192	188	191		15	171	178	174	182	175	189	178	184			360	383	380	379	349	356	364	362					15	31	33	31	37	30	36	22	31			15	33	26	18	25	30
14	187	192	188	190	185	190	192	192		14	174	180	171	189	181	184	177	180			379	378	375	384	354	360	365	357					14	43	47	45	48	41	44	44	41			14	27	25	25	25	27
13	189	191	188	188	191	189	187	183		13	182	186	184	185	185	179	186	188			380	376	380	370	368	369	364	374					13	48	43	45	44	45	48	45	44			13	35	31	27	22	38
7	179	182	184	185	181	186	188	191		7	157	152	173	171	155	155	166	166			361	369	367	379	309	344	310	332					7	34	37	36	41	33	31	30	37			7	23	24	23	16	31
5	145	152	145	151	148	147	151	155		5	105	110	116	122	106	115	112	124			297	296	295	306	215	238	221	236					5	21	24	28	25	26	24	28	26			5	17	17	21	16	20
4	183	185	187	189	189	187	187	188		4	142	164	155	150	154	151	137	136			368	376	376	375	306	305	305	273					4	37	30	36	38	36	37	33	34			4	29	31	21	22	37
2	180	188	189	192	190	191	191	192		2	178	188	171	180	166	169	177	187			368	381	381	383	366	351	335	364					2	43	43	47	47	43	44	43	48			2	32	29	25	25	32
	176.923	180.769	177.538	180.846	177.615	181.385	178.154	182.231			159.077	166.462	160.308	167	161.308	164.385	161.769	167.308			357.692	358.385	359	360.385	325.538	327.308	325.692	329.077						36.8462	37	38.2308	38.2308	36.4615	38.0769	35.6923	37.6923				29.1538	24.3846	24.0769	21	30.8462
	14.3205	14.3071	17.0275	16.6526	15.5485	15.8563	17.2426	16.1718			22.9908	23.2759	21.4646	21.3424	22.3397	22.1342	23.5377	21.9484			28.2559	33.0695	31.0054	32.7936	45.7741	42.1809	44.0802	45.0083						8.61052	7.96869	7.20132	8.52598	7.34411	6.93375	8.42006	7.85689				6.47876	6.76435	5.67834	5.47723	6.34883
	145	150	142	140	145	147	137	140			105	110	116	122	106	115	112	124			297	282	293	277	215	238	221	236						21	24	27	22	26	24	22	25				17	11	17	15	20
	192	192	192	192	191	192	192	192			188	192	187	192	191	191	190	192			384	383	383	384	380	379	382	382						48	48	47	48	48	48	47	48				39	35	39	34	40
[truncated: 3 more columns]
